# Supplementary material for: Quantifying the roles of vomiting, diarrhea, and residents vs. staff in norovirus transmission in U.S. nursing home outbreaks
Source: PLoS Comput Biol. 2020 Mar 25;16(3):e1007271. doi: 10.1371/journal.pcbi.1007271 (PMC7135310; doi:10.1371/journal.pcbi.1007271)
Supplement: S1 File — This file contains information on all cases involved in the six norovirus outbreaks presented in the paper, including individual reproduction number estimates for each case. (CSV) [file pcbi.1007271.s001.csv]

Outbreak_Number	Onset_Day	Index	Diarrhea	Vomit	Resident	Age	Female	R	var_R	Lower CI	Upper CI	logR	R_1.5	var_R_1.5	R_2.0	var_R_2.0	R_2.5	var_R_2.5	R_3.0	var_R_3.0	R_3.5	var_R_3.5	R_4.0	var_R_4.0	log_R_1.5	log_R_2.0	log_R_2.5	log_R_3.0	log_R_3.5	log_R_4.0
1	1	1	1	1	1	79		6.78	1.99	4	10	1.91	4.08	0.078586099	4.2	0.187154715	4.46	0.429912431	5.08	0.96	6.4	1.78960295	8.61	2.357369777	1.41	1.44	1.5	1.63	1.86	2.15
1	4	0	1	1	0	34		2.16	0.24	1.25	3.25	0.77	2.13	0.03380289	2.23	0.067421682	2.32	0.108364461	2.35	0.16	2.22	0.231154213	1.88	0.265378257	0.76	0.8	0.84	0.85	0.8	0.63
1	4	0	1	0	1	86		2.16	0.24	1.25	3.25	0.77	2.13	0.03380289	2.23	0.067421682	2.32	0.108364461	2.35	0.16	2.22	0.231154213	1.88	0.265378257	0.76	0.8	0.84	0.85	0.8	0.63
1	4	0	1	1	1	95		2.16	0.24	1.25	3.25	0.77	2.13	0.03380289	2.23	0.067421682	2.32	0.108364461	2.35	0.16	2.22	0.231154213	1.88	0.265378257	0.76	0.8	0.84	0.85	0.8	0.63
1	4	0	1	1	1	89		2.16	0.24	1.25	3.25	0.77	2.13	0.03380289	2.23	0.067421682	2.32	0.108364461	2.35	0.16	2.22	0.231154213	1.88	0.265378257	0.76	0.8	0.84	0.85	0.8	0.63
1	5	0	1	1	1	85		0.78	0.05	0.38	1.25	-0.25	0.45	0.022810316	0.6	0.035592284	0.71	0.042477815	0.76	0.05	0.78	0.046700666	0.76	0.046587682	-0.8	-0.51	-0.34	-0.27	-0.25	-0.27
1	5	0	1	1	1	95		0.78	0.05	0.38	1.25	-0.25	0.45	0.022810316	0.6	0.035592284	0.71	0.042477815	0.76	0.05	0.78	0.046700666	0.76	0.046587682	-0.8	-0.51	-0.34	-0.27	-0.25	-0.27
1	5	0	1	1	1	84		0.78	0.05	0.38	1.25	-0.25	0.45	0.022810316	0.6	0.035592284	0.71	0.042477815	0.76	0.05	0.78	0.046700666	0.76	0.046587682	-0.8	-0.51	-0.34	-0.27	-0.25	-0.27
1	5	0	1	1	1	74		0.78	0.05	0.38	1.25	-0.25	0.45	0.022810316	0.6	0.035592284	0.71	0.042477815	0.76	0.05	0.78	0.046700666	0.76	0.046587682	-0.8	-0.51	-0.34	-0.27	-0.25	-0.27
1	5	0	1	1	1	87		0.78	0.05	0.38	1.25	-0.25	0.45	0.022810316	0.6	0.035592284	0.71	0.042477815	0.76	0.05	0.78	0.046700666	0.76	0.046587682	-0.8	-0.51	-0.34	-0.27	-0.25	-0.27
1	5	0	1	1	1	97		0.78	0.05	0.38	1.25	-0.25	0.45	0.022810316	0.6	0.035592284	0.71	0.042477815	0.76	0.05	0.78	0.046700666	0.76	0.046587682	-0.8	-0.51	-0.34	-0.27	-0.25	-0.27
1	5	0	1	1	1	86		0.78	0.05	0.38	1.25	-0.25	0.45	0.022810316	0.6	0.035592284	0.71	0.042477815	0.76	0.05	0.78	0.046700666	0.76	0.046587682	-0.8	-0.51	-0.34	-0.27	-0.25	-0.27
1	5	0	1	1	1	91		0.78	0.05	0.38	1.25	-0.25	0.45	0.022810316	0.6	0.035592284	0.71	0.042477815	0.76	0.05	0.78	0.046700666	0.76	0.046587682	-0.8	-0.51	-0.34	-0.27	-0.25	-0.27
1	6	0	1	1	0	49		0.63	0.27	0	2	-0.47	1.31	0.257967674	1.03	0.374016999	0.9	0.364870585	0.79	0.33	0.65	0.285974157	0.53	0.234410879	0.27	0.03	-0.11	-0.24	-0.43	-0.63
1	6	0	1	0	1	84		0.63	0.27	0	2	-0.47	1.31	0.257967674	1.03	0.374016999	0.9	0.364870585	0.79	0.33	0.65	0.285974157	0.53	0.234410879	0.27	0.03	-0.11	-0.24	-0.43	-0.63
1	7	0	1	1	0	52		0.38	0.11	0	1	-0.97	1.61	0.110518145	1.2	0.185163387	0.82	0.182122407	0.55	0.15	0.4	0.111964218	0.33	0.090005977	0.48	0.18	-0.2	-0.6	-0.92	-1.11
1	7	0	1	1	1	87		0.38	0.11	0	1	-0.97	1.61	0.110518145	1.2	0.185163387	0.82	0.182122407	0.55	0.15	0.4	0.111964218	0.33	0.090005977	0.48	0.18	-0.2	-0.6	-0.92	-1.11
1	7	0	1	1	1	75		0.38	0.11	0	1	-0.97	1.61	0.110518145	1.2	0.185163387	0.82	0.182122407	0.55	0.15	0.4	0.111964218	0.33	0.090005977	0.48	0.18	-0.2	-0.6	-0.92	-1.11
1	8	0	1	1	0	38		0.36	0.04	0	0.8	-1.02	0.29	0.030482048	0.32	0.033019766	0.35	0.03541446	0.37	0.04	0.36	0.039074992	0.34	0.039305041	-1.24	-1.14	-1.05	-0.99	-1.02	-1.08
1	8	0	1	0	1	86		0.36	0.04	0	0.8	-1.02	0.29	0.030482048	0.32	0.033019766	0.35	0.03541446	0.37	0.04	0.36	0.039074992	0.34	0.039305041	-1.24	-1.14	-1.05	-0.99	-1.02	-1.08
1	8	0	1	0	1	82		0.36	0.04	0	0.8	-1.02	0.29	0.030482048	0.32	0.033019766	0.35	0.03541446	0.37	0.04	0.36	0.039074992	0.34	0.039305041	-1.24	-1.14	-1.05	-0.99	-1.02	-1.08
1	8	0	1	0	1	85		0.36	0.04	0	0.8	-1.02	0.29	0.030482048	0.32	0.033019766	0.35	0.03541446	0.37	0.04	0.36	0.039074992	0.34	0.039305041	-1.24	-1.14	-1.05	-0.99	-1.02	-1.08
1	8	0	1	1	1	92		0.36	0.04	0	0.8	-1.02	0.29	0.030482048	0.32	0.033019766	0.35	0.03541446	0.37	0.04	0.36	0.039074992	0.34	0.039305041	-1.24	-1.14	-1.05	-0.99	-1.02	-1.08
1	11	0	1	0	1	82		0.05	0.01	0	0.33	-3.08	0.31	0.006374725	0.27	0.017712771	0.2	0.026655959	0.12	0.03	0.06	0.01532475	0.02	0.005903958	-1.17	-1.31	-1.61	-2.12	-2.81	-3.91
1	11	0	1	0	1	91		0.05	0.01	0	0.33	-3.08	0.31	0.006374725	0.27	0.017712771	0.2	0.026655959	0.12	0.03	0.06	0.01532475	0.02	0.005903958	-1.17	-1.31	-1.61	-2.12	-2.81	-3.91
1	11	0	1	0	1	79		0.05	0.01	0	0.33	-3.08	0.31	0.006374725	0.27	0.017712771	0.2	0.026655959	0.12	0.03	0.06	0.01532475	0.02	0.005903958	-1.17	-1.31	-1.61	-2.12	-2.81	-3.91
1	12	0	1	1	1	71		0	0	0	0		0	0	0	0	0	0	0	0	0	0	0	0	#NUM!	#NUM!	#NUM!	#NUM!	#NUM!	#NUM!
2	1	1	1	0	1	89	1	1.48	0.1	1	2	0.39	0.88	0.058917268	1.03	0.090048977	1.2	0.10373703	1.34	0.105586808	1.46	0.103560574	1.55	0.096240636	-0.13	0.03	0.18	0.29	0.38	0.44
2	1	1	1	1	1	76	0	1.48	0.1	1	2	0.39	0.88	0.058917268	1.03	0.090048977	1.2	0.10373703	1.34	0.105586808	1.46	0.103560574	1.55	0.096240636	-0.13	0.03	0.18	0.29	0.38	0.44
2	1	1	1	1	1	95	1	1.48	0.1	1	2	0.39	0.88	0.058917268	1.03	0.090048977	1.2	0.10373703	1.34	0.105586808	1.46	0.103560574	1.55	0.096240636	-0.13	0.03	0.18	0.29	0.38	0.44
2	2	0	0	1	1	97	1	0.62	0.23	0	1.5	-0.48	1.09	0.126328393	0.91	0.204243184	0.76	0.247975795	0.68	0.254769854	0.62	0.239811731	0.59	0.225335431	0.09	-0.09	-0.27	-0.39	-0.48	-0.53
2	2	0	1	1	1	66	0	0.62	0.23	0	1.5	-0.48	1.09	0.126328393	0.91	0.204243184	0.76	0.247975795	0.68	0.254769854	0.62	0.239811731	0.59	0.225335431	0.09	-0.09	-0.27	-0.39	-0.48	-0.53
2	3	0	0	1	1	79	0	0.66	0.2	0	1.5	-0.42	0.32	0.099743484	0.39	0.132976488	0.5	0.163608601	0.6	0.189986436	0.65	0.201066584	0.66	0.201841774	-1.14	-0.94	-0.69	-0.51	-0.43	-0.42
2	3	0	0	1	1	81	1	0.66	0.2	0	1.5	-0.42	0.32	0.099743484	0.39	0.132976488	0.5	0.163608601	0.6	0.189986436	0.65	0.201066584	0.66	0.201841774	-1.14	-0.94	-0.69	-0.51	-0.43	-0.42
2	6	0	0	1	1	97	1	0.42	0.35	0	2	-0.86	2.01	0.277420382	1.7	0.492529213	1.26	0.641920982	0.79	0.562532253	0.47	0.391310171	0.31	0.260315782	0.7	0.53	0.23	-0.24	-0.76	-1.17
2	7	0	0	1	1	75	1	0.3	0.06	0	0.5	-1.22	0.27	0.061913269	0.3	0.059616899	0.31	0.058209018	0.31	0.058267817	0.3	0.059950693	0.27	0.061632961	-1.31	-1.2	-1.17	-1.17	-1.2	-1.31
2	7	0	1	1	1	84	1	0.3	0.06	0	0.5	-1.22	0.27	0.061913269	0.3	0.059616899	0.31	0.058209018	0.31	0.058267817	0.3	0.059950693	0.27	0.061632961	-1.31	-1.2	-1.17	-1.17	-1.2	-1.31
2	10	0	1	1	1	83	1	0	0	0	0		0	0	0	0	0	0	0	0	0	0	0	0
3	1	1	1	1	0		1	8.4	0.39	8	10	2.13	8.71	0.699462336	8.51	0.504020152	8.41	0.426778518	8.38	0.361026813	8.39	0.375724282	8.46	0.459143664	2.16	2.14	2.13	2.13	2.13	2.14
3	4	0	1	1	0		1	1.86	0.1	1.25	2.5	0.62	1.71	0.087871398	1.65	0.089821967	1.64	0.091634573	1.69	0.093064025	1.82	0.094416939	2.05	0.102651568	0.54	0.5	0.49	0.52	0.6	0.72
3	4	0	1	1	0		1	1.86	0.1	1.25	2.5	0.62	1.71	0.087871398	1.65	0.089821967	1.64	0.091634573	1.69	0.093064025	1.82	0.094416939	2.05	0.102651568	0.54	0.5	0.49	0.52	0.6	0.72
3	4	0	1	1	0		1	1.86	0.1	1.25	2.5	0.62	1.71	0.087871398	1.65	0.089821967	1.64	0.091634573	1.69	0.093064025	1.82	0.094416939	2.05	0.102651568	0.54	0.5	0.49	0.52	0.6	0.72
3	4	0		1	0		1	1.86	0.1	1.25	2.5	0.62	1.71	0.087871398	1.65	0.089821967	1.64	0.091634573	1.69	0.093064025	1.82	0.094416939	2.05	0.102651568	0.54	0.5	0.49	0.52	0.6	0.72
3	4	0	1	1	1	88.7	1	1.86	0.1	1.25	2.5	0.62	1.71	0.087871398	1.65	0.089821967	1.64	0.091634573	1.69	0.093064025	1.82	0.094416939	2.05	0.102651568	0.54	0.5	0.49	0.52	0.6	0.72
3	4	0	1	1	1	84.6	1	1.86	0.1	1.25	2.5	0.62	1.71	0.087871398	1.65	0.089821967	1.64	0.091634573	1.69	0.093064025	1.82	0.094416939	2.05	0.102651568	0.54	0.5	0.49	0.52	0.6	0.72
3	4	0	1	1	1	68.5	0	1.86	0.1	1.25	2.5	0.62	1.71	0.087871398	1.65	0.089821967	1.64	0.091634573	1.69	0.093064025	1.82	0.094416939	2.05	0.102651568	0.54	0.5	0.49	0.52	0.6	0.72
3	4	0	1	1	1	87	0	1.86	0.1	1.25	2.5	0.62	1.71	0.087871398	1.65	0.089821967	1.64	0.091634573	1.69	0.093064025	1.82	0.094416939	2.05	0.102651568	0.54	0.5	0.49	0.52	0.6	0.72
3	6	0	1	1	1	86.6	1	4.22	3.47	1	8	1.44	4.1	2.895392899	4.09	3.194924452	4.07	3.375893589	4.1	3.396569247	4.19	3.466712981	4.32	3.584835594	1.41	1.41	1.4	1.41	1.43	1.46
3	7	0	1	0	1	80.7	1	5.99	4.47	2	10	1.79	5.6	4.230654975	6.38	4.578436554	6.7	4.692443954	6.57	4.751535794	6.1	4.615745735	5.48	4.404032363	1.72	1.85	1.9	1.88	1.81	1.7
3	10	0	1	1	0		0	0.47	0	0.32	0.59	-0.76	0.3	0.002508604	0.39	0.003940737	0.45	0.00392035	0.47	0.003811463	0.47	0.004103884	0.43	0.004793866	-1.2	-0.94	-0.8	-0.76	-0.76	-0.84
3	10	0	1	0	1	83	0	0.47	0	0.32	0.59	-0.76	0.3	0.002508604	0.39	0.003940737	0.45	0.00392035	0.47	0.003811463	0.47	0.004103884	0.43	0.004793866	-1.2	-0.94	-0.8	-0.76	-0.76	-0.84
3	10	0	1	0	1	94	1	0.47	0	0.32	0.59	-0.76	0.3	0.002508604	0.39	0.003940737	0.45	0.00392035	0.47	0.003811463	0.47	0.004103884	0.43	0.004793866	-1.2	-0.94	-0.8	-0.76	-0.76	-0.84
3	10	0	1	0	1	91.7	1	0.47	0	0.32	0.59	-0.76	0.3	0.002508604	0.39	0.003940737	0.45	0.00392035	0.47	0.003811463	0.47	0.004103884	0.43	0.004793866	-1.2	-0.94	-0.8	-0.76	-0.76	-0.84
3	10	0	1	0	1	87.5	1	0.47	0	0.32	0.59	-0.76	0.3	0.002508604	0.39	0.003940737	0.45	0.00392035	0.47	0.003811463	0.47	0.004103884	0.43	0.004793866	-1.2	-0.94	-0.8	-0.76	-0.76	-0.84
3	10	0	1	0	1	83.2	1	0.47	0	0.32	0.59	-0.76	0.3	0.002508604	0.39	0.003940737	0.45	0.00392035	0.47	0.003811463	0.47	0.004103884	0.43	0.004793866	-1.2	-0.94	-0.8	-0.76	-0.76	-0.84
3	10	0	1	0	1	95.3	1	0.47	0	0.32	0.59	-0.76	0.3	0.002508604	0.39	0.003940737	0.45	0.00392035	0.47	0.003811463	0.47	0.004103884	0.43	0.004793866	-1.2	-0.94	-0.8	-0.76	-0.76	-0.84
3	10	0	1	0	1		0	0.47	0	0.32	0.59	-0.76	0.3	0.002508604	0.39	0.003940737	0.45	0.00392035	0.47	0.003811463	0.47	0.004103884	0.43	0.004793866	-1.2	-0.94	-0.8	-0.76	-0.76	-0.84
3	10	0	0	1	1	82.8	0	0.47	0	0.32	0.59	-0.76	0.3	0.002508604	0.39	0.003940737	0.45	0.00392035	0.47	0.003811463	0.47	0.004103884	0.43	0.004793866	-1.2	-0.94	-0.8	-0.76	-0.76	-0.84
3	10	0	0	1	1	52.5	0	0.47	0	0.32	0.59	-0.76	0.3	0.002508604	0.39	0.003940737	0.45	0.00392035	0.47	0.003811463	0.47	0.004103884	0.43	0.004793866	-1.2	-0.94	-0.8	-0.76	-0.76	-0.84
3	10	0	0	1	1	95.7	1	0.47	0	0.32	0.59	-0.76	0.3	0.002508604	0.39	0.003940737	0.45	0.00392035	0.47	0.003811463	0.47	0.004103884	0.43	0.004793866	-1.2	-0.94	-0.8	-0.76	-0.76	-0.84
3	10	0	0	1	1	73.5	0	0.47	0	0.32	0.59	-0.76	0.3	0.002508604	0.39	0.003940737	0.45	0.00392035	0.47	0.003811463	0.47	0.004103884	0.43	0.004793866	-1.2	-0.94	-0.8	-0.76	-0.76	-0.84
3	10	0	0	1	1	86.2	0	0.47	0	0.32	0.59	-0.76	0.3	0.002508604	0.39	0.003940737	0.45	0.00392035	0.47	0.003811463	0.47	0.004103884	0.43	0.004793866	-1.2	-0.94	-0.8	-0.76	-0.76	-0.84
3	10	0	0	1	1		1	0.47	0	0.32	0.59	-0.76	0.3	0.002508604	0.39	0.003940737	0.45	0.00392035	0.47	0.003811463	0.47	0.004103884	0.43	0.004793866	-1.2	-0.94	-0.8	-0.76	-0.76	-0.84
3	10	0	0	1	1		1	0.47	0	0.32	0.59	-0.76	0.3	0.002508604	0.39	0.003940737	0.45	0.00392035	0.47	0.003811463	0.47	0.004103884	0.43	0.004793866	-1.2	-0.94	-0.8	-0.76	-0.76	-0.84
3	10	0	0	1	1		1	0.47	0	0.32	0.59	-0.76	0.3	0.002508604	0.39	0.003940737	0.45	0.00392035	0.47	0.003811463	0.47	0.004103884	0.43	0.004793866	-1.2	-0.94	-0.8	-0.76	-0.76	-0.84
3	10	0	0	1	1	76.5	0	0.47	0	0.32	0.59	-0.76	0.3	0.002508604	0.39	0.003940737	0.45	0.00392035	0.47	0.003811463	0.47	0.004103884	0.43	0.004793866	-1.2	-0.94	-0.8	-0.76	-0.76	-0.84
3	10	0	0	1	1	85	0	0.47	0	0.32	0.59	-0.76	0.3	0.002508604	0.39	0.003940737	0.45	0.00392035	0.47	0.003811463	0.47	0.004103884	0.43	0.004793866	-1.2	-0.94	-0.8	-0.76	-0.76	-0.84
3	10	0	0	1	1	85.4	0	0.47	0	0.32	0.59	-0.76	0.3	0.002508604	0.39	0.003940737	0.45	0.00392035	0.47	0.003811463	0.47	0.004103884	0.43	0.004793866	-1.2	-0.94	-0.8	-0.76	-0.76	-0.84
3	10	0	1	1	1	87.9	0	0.47	0	0.32	0.59	-0.76	0.3	0.002508604	0.39	0.003940737	0.45	0.00392035	0.47	0.003811463	0.47	0.004103884	0.43	0.004793866	-1.2	-0.94	-0.8	-0.76	-0.76	-0.84
3	10	0	1	1	1		1	0.47	0	0.32	0.59	-0.76	0.3	0.002508604	0.39	0.003940737	0.45	0.00392035	0.47	0.003811463	0.47	0.004103884	0.43	0.004793866	-1.2	-0.94	-0.8	-0.76	-0.76	-0.84
3	10	0	1	1	1	86.3	1	0.47	0	0.32	0.59	-0.76	0.3	0.002508604	0.39	0.003940737	0.45	0.00392035	0.47	0.003811463	0.47	0.004103884	0.43	0.004793866	-1.2	-0.94	-0.8	-0.76	-0.76	-0.84
3	11	0	1	0	1	84	1	0.2	0.03	0	0.6	-1.59	0.65	0.04330064	0.48	0.063342	0.37	0.057460452	0.29	0.046545445	0.22	0.03633176	0.15	0.026749421	-0.43	-0.73	-0.99	-1.24	-1.51	-1.9
3	11	0	1	0	1	85.6	0	0.2	0.03	0	0.6	-1.59	0.65	0.04330064	0.48	0.063342	0.37	0.057460452	0.29	0.046545445	0.22	0.03633176	0.15	0.026749421	-0.43	-0.73	-0.99	-1.24	-1.51	-1.9
3	11	0	1	0	1	69.9	1	0.2	0.03	0	0.6	-1.59	0.65	0.04330064	0.48	0.063342	0.37	0.057460452	0.29	0.046545445	0.22	0.03633176	0.15	0.026749421	-0.43	-0.73	-0.99	-1.24	-1.51	-1.9
3	11	0	1	1	1	82.8	1	0.2	0.03	0	0.6	-1.59	0.65	0.04330064	0.48	0.063342	0.37	0.057460452	0.29	0.046545445	0.22	0.03633176	0.15	0.026749421	-0.43	-0.73	-0.99	-1.24	-1.51	-1.9
3	11	0	1	1	1	82.2	1	0.2	0.03	0	0.6	-1.59	0.65	0.04330064	0.48	0.063342	0.37	0.057460452	0.29	0.046545445	0.22	0.03633176	0.15	0.026749421	-0.43	-0.73	-0.99	-1.24	-1.51	-1.9
3	12	0	1	0	1	102.8	1	0.05	0.01	0	0.25	-2.99	0.79	0.042369721	0.48	0.063342	0.26	0.048713669	0.13	0.028066416	0.06	0.014218859	0.03	0.00645517	-0.24	-0.73	-1.35	-2.04	-2.81	-3.51
3	12	0	1	0	1	76.4	1	0.05	0.01	0	0.25	-2.99	0.79	0.042369721	0.48	0.063342	0.26	0.048713669	0.13	0.028066416	0.06	0.014218859	0.03	0.00645517	-0.24	-0.73	-1.35	-2.04	-2.81	-3.51
3	12	0	1	0	1	81.8	1	0.05	0.01	0	0.25	-2.99	0.79	0.042369721	0.48	0.063342	0.26	0.048713669	0.13	0.028066416	0.06	0.014218859	0.03	0.00645517	-0.24	-0.73	-1.35	-2.04	-2.81	-3.51
3	12	0	1	0	1	83.5	1	0.05	0.01	0	0.25	-2.99	0.79	0.042369721	0.48	0.063342	0.26	0.048713669	0.13	0.028066416	0.06	0.014218859	0.03	0.00645517	-0.24	-0.73	-1.35	-2.04	-2.81	-3.51
3	13	0	1	0	0		1	0	0	0	0		0	0	0	0	0	0	0	0	0	0	0	0
3	13	0	1	0	0		1	0	0	0	0		0	0	0	0	0	0	0	0	0	0	0	0
3	13	0	1	0	1	71.8	1	0	0	0	0		0	0	0	0	0	0	0	0	0	0	0	0
3	13	0	1	1	1	85.5	0	0	0	0	0		0	0	0	0	0	0	0	0	0	0	0	0
4	1	1	1	1	1	91.9		7.13	3.8	4	11	1.96	2.1	0.096968007	2.28	0.277559746	2.69	0.669454695	3.72	1.588657256	6.31	3.410745075	11.55	5.245438934	0.74	0.82	0.99	1.31	1.84	2.45
4	6	0	1	1	1	92.8	1	8.92	1.72	6.5	11.5	2.19	9.11	0.085934183	9.24	0.239882386	9.44	0.508268824	9.53	0.957763526	9.12	1.629404878	7.72	2.237992997	2.21	2.22	2.24	2.25	2.21	2.04
4	6	0	1	1	1	80.7	0	8.92	1.72	6.5	11.5	2.19	9.11	0.085934183	9.24	0.239882386	9.44	0.508268824	9.53	0.957763526	9.12	1.629404878	7.72	2.237992997	2.21	2.22	2.24	2.25	2.21	2.04
4	7	0	0	1	1	87.1	1	1.01	0.02	0.72	1.28	0.01	1.03	0.004958242	1.06	0.008117197	1.08	0.011087155	1.07	0.013744584	1.03	0.016655441	0.93	0.01896115	0.03	0.06	0.08	0.07	0.03	-0.07
4	7	0	1	1	1	87.2	1	1.01	0.02	0.72	1.28	0.01	1.03	0.004958242	1.06	0.008117197	1.08	0.011087155	1.07	0.013744584	1.03	0.016655441	0.93	0.01896115	0.03	0.06	0.08	0.07	0.03	-0.07
4	7	0	1	1	1	91	1	1.01	0.02	0.72	1.28	0.01	1.03	0.004958242	1.06	0.008117197	1.08	0.011087155	1.07	0.013744584	1.03	0.016655441	0.93	0.01896115	0.03	0.06	0.08	0.07	0.03	-0.07
4	7	0	1	1	1	85.4	1	1.01	0.02	0.72	1.28	0.01	1.03	0.004958242	1.06	0.008117197	1.08	0.011087155	1.07	0.013744584	1.03	0.016655441	0.93	0.01896115	0.03	0.06	0.08	0.07	0.03	-0.07
4	7	0	1	1	1	84.5	1	1.01	0.02	0.72	1.28	0.01	1.03	0.004958242	1.06	0.008117197	1.08	0.011087155	1.07	0.013744584	1.03	0.016655441	0.93	0.01896115	0.03	0.06	0.08	0.07	0.03	-0.07
4	7	0	1	1	1	71.4	1	1.01	0.02	0.72	1.28	0.01	1.03	0.004958242	1.06	0.008117197	1.08	0.011087155	1.07	0.013744584	1.03	0.016655441	0.93	0.01896115	0.03	0.06	0.08	0.07	0.03	-0.07
4	7	0	1	1	1	91.4	1	1.01	0.02	0.72	1.28	0.01	1.03	0.004958242	1.06	0.008117197	1.08	0.011087155	1.07	0.013744584	1.03	0.016655441	0.93	0.01896115	0.03	0.06	0.08	0.07	0.03	-0.07
4	7	0	1	1	1	93.5	0	1.01	0.02	0.72	1.28	0.01	1.03	0.004958242	1.06	0.008117197	1.08	0.011087155	1.07	0.013744584	1.03	0.016655441	0.93	0.01896115	0.03	0.06	0.08	0.07	0.03	-0.07
4	7	0	1	1	1	90.5	1	1.01	0.02	0.72	1.28	0.01	1.03	0.004958242	1.06	0.008117197	1.08	0.011087155	1.07	0.013744584	1.03	0.016655441	0.93	0.01896115	0.03	0.06	0.08	0.07	0.03	-0.07
4	7	0	1	1	1	86.1	0	1.01	0.02	0.72	1.28	0.01	1.03	0.004958242	1.06	0.008117197	1.08	0.011087155	1.07	0.013744584	1.03	0.016655441	0.93	0.01896115	0.03	0.06	0.08	0.07	0.03	-0.07
4	7	0	1	1	1	83.3	1	1.01	0.02	0.72	1.28	0.01	1.03	0.004958242	1.06	0.008117197	1.08	0.011087155	1.07	0.013744584	1.03	0.016655441	0.93	0.01896115	0.03	0.06	0.08	0.07	0.03	-0.07
4	7	0	1	1	1	90.1	0	1.01	0.02	0.72	1.28	0.01	1.03	0.004958242	1.06	0.008117197	1.08	0.011087155	1.07	0.013744584	1.03	0.016655441	0.93	0.01896115	0.03	0.06	0.08	0.07	0.03	-0.07
4	7	0	1	1	1	97.2	1	1.01	0.02	0.72	1.28	0.01	1.03	0.004958242	1.06	0.008117197	1.08	0.011087155	1.07	0.013744584	1.03	0.016655441	0.93	0.01896115	0.03	0.06	0.08	0.07	0.03	-0.07
4	7	0	1	1	1	85.6	1	1.01	0.02	0.72	1.28	0.01	1.03	0.004958242	1.06	0.008117197	1.08	0.011087155	1.07	0.013744584	1.03	0.016655441	0.93	0.01896115	0.03	0.06	0.08	0.07	0.03	-0.07
4	7	0	1	1	1	83.6	1	1.01	0.02	0.72	1.28	0.01	1.03	0.004958242	1.06	0.008117197	1.08	0.011087155	1.07	0.013744584	1.03	0.016655441	0.93	0.01896115	0.03	0.06	0.08	0.07	0.03	-0.07
4	7	0	1	1	1	84.1	1	1.01	0.02	0.72	1.28	0.01	1.03	0.004958242	1.06	0.008117197	1.08	0.011087155	1.07	0.013744584	1.03	0.016655441	0.93	0.01896115	0.03	0.06	0.08	0.07	0.03	-0.07
4	7	0	1	1	1	82.2	1	1.01	0.02	0.72	1.28	0.01	1.03	0.004958242	1.06	0.008117197	1.08	0.011087155	1.07	0.013744584	1.03	0.016655441	0.93	0.01896115	0.03	0.06	0.08	0.07	0.03	-0.07
4	7	0	1	1	1	103.8	1	1.01	0.02	0.72	1.28	0.01	1.03	0.004958242	1.06	0.008117197	1.08	0.011087155	1.07	0.013744584	1.03	0.016655441	0.93	0.01896115	0.03	0.06	0.08	0.07	0.03	-0.07
4	8	0	1	0	1	88.3	1	0.2	0.01	0.06	0.41	-1.61	0.42	0.005675917	0.37	0.007977088	0.3	0.009250267	0.25	0.009037849	0.21	0.008351414	0.18	0.007459596	-0.87	-0.99	-1.2	-1.39	-1.56	-1.71
4	8	0	0	1	1		1	0.2	0.01	0.06	0.41	-1.61	0.42	0.005675917	0.37	0.007977088	0.3	0.009250267	0.25	0.009037849	0.21	0.008351414	0.18	0.007459596	-0.87	-0.99	-1.2	-1.39	-1.56	-1.71
4	8	0	1	1	1	82.4	1	0.2	0.01	0.06	0.41	-1.61	0.42	0.005675917	0.37	0.007977088	0.3	0.009250267	0.25	0.009037849	0.21	0.008351414	0.18	0.007459596	-0.87	-0.99	-1.2	-1.39	-1.56	-1.71
4	8	0	1	1	1	87.4	0	0.2	0.01	0.06	0.41	-1.61	0.42	0.005675917	0.37	0.007977088	0.3	0.009250267	0.25	0.009037849	0.21	0.008351414	0.18	0.007459596	-0.87	-0.99	-1.2	-1.39	-1.56	-1.71
4	8	0	1	1	1	83.9	1	0.2	0.01	0.06	0.41	-1.61	0.42	0.005675917	0.37	0.007977088	0.3	0.009250267	0.25	0.009037849	0.21	0.008351414	0.18	0.007459596	-0.87	-0.99	-1.2	-1.39	-1.56	-1.71
4	8	0	1	1	1	89.3	1	0.2	0.01	0.06	0.41	-1.61	0.42	0.005675917	0.37	0.007977088	0.3	0.009250267	0.25	0.009037849	0.21	0.008351414	0.18	0.007459596	-0.87	-0.99	-1.2	-1.39	-1.56	-1.71
4	8	0	1	1	1	93.2	0	0.2	0.01	0.06	0.41	-1.61	0.42	0.005675917	0.37	0.007977088	0.3	0.009250267	0.25	0.009037849	0.21	0.008351414	0.18	0.007459596	-0.87	-0.99	-1.2	-1.39	-1.56	-1.71
4	8	0	1	1	1	91.8	1	0.2	0.01	0.06	0.41	-1.61	0.42	0.005675917	0.37	0.007977088	0.3	0.009250267	0.25	0.009037849	0.21	0.008351414	0.18	0.007459596	-0.87	-0.99	-1.2	-1.39	-1.56	-1.71
4	8	0	1	1	1	89.6	0	0.2	0.01	0.06	0.41	-1.61	0.42	0.005675917	0.37	0.007977088	0.3	0.009250267	0.25	0.009037849	0.21	0.008351414	0.18	0.007459596	-0.87	-0.99	-1.2	-1.39	-1.56	-1.71
4	8	0	1	1	1	94	1	0.2	0.01	0.06	0.41	-1.61	0.42	0.005675917	0.37	0.007977088	0.3	0.009250267	0.25	0.009037849	0.21	0.008351414	0.18	0.007459596	-0.87	-0.99	-1.2	-1.39	-1.56	-1.71
4	8	0	1	1	1	87.4	0	0.2	0.01	0.06	0.41	-1.61	0.42	0.005675917	0.37	0.007977088	0.3	0.009250267	0.25	0.009037849	0.21	0.008351414	0.18	0.007459596	-0.87	-0.99	-1.2	-1.39	-1.56	-1.71
4	8	0	1	1	1	88.5	1	0.2	0.01	0.06	0.41	-1.61	0.42	0.005675917	0.37	0.007977088	0.3	0.009250267	0.25	0.009037849	0.21	0.008351414	0.18	0.007459596	-0.87	-0.99	-1.2	-1.39	-1.56	-1.71
4	8	0	1	1	1	88.1	0	0.2	0.01	0.06	0.41	-1.61	0.42	0.005675917	0.37	0.007977088	0.3	0.009250267	0.25	0.009037849	0.21	0.008351414	0.18	0.007459596	-0.87	-0.99	-1.2	-1.39	-1.56	-1.71
4	8	0	1	1	1	88.8	0	0.2	0.01	0.06	0.41	-1.61	0.42	0.005675917	0.37	0.007977088	0.3	0.009250267	0.25	0.009037849	0.21	0.008351414	0.18	0.007459596	-0.87	-0.99	-1.2	-1.39	-1.56	-1.71
4	8	0	1	1	1	77.6	1	0.2	0.01	0.06	0.41	-1.61	0.42	0.005675917	0.37	0.007977088	0.3	0.009250267	0.25	0.009037849	0.21	0.008351414	0.18	0.007459596	-0.87	-0.99	-1.2	-1.39	-1.56	-1.71
4	8	0	1	1	1	89.4	1	0.2	0.01	0.06	0.41	-1.61	0.42	0.005675917	0.37	0.007977088	0.3	0.009250267	0.25	0.009037849	0.21	0.008351414	0.18	0.007459596	-0.87	-0.99	-1.2	-1.39	-1.56	-1.71
4	8	0			1	92	1	0.2	0.01	0.06	0.41	-1.61	0.42	0.005675917	0.37	0.007977088	0.3	0.009250267	0.25	0.009037849	0.21	0.008351414	0.18	0.007459596	-0.87	-0.99	-1.2	-1.39	-1.56	-1.71
4	9	0	1	1	0			0.16	0.02	0	0.5	-1.8	0.25	0.022568021	0.2	0.024117945	0.17	0.023401308	0.16	0.022078763	0.16	0.022949215	0.17	0.024104855	-1.39	-1.61	-1.77	-1.83	-1.83	-1.77
4	9	0	1	1	0			0.16	0.02	0	0.5	-1.8	0.25	0.022568021	0.2	0.024117945	0.17	0.023401308	0.16	0.022078763	0.16	0.022949215	0.17	0.024104855	-1.39	-1.61	-1.77	-1.83	-1.83	-1.77
4	9	0	1	1	0			0.16	0.02	0	0.5	-1.8	0.25	0.022568021	0.2	0.024117945	0.17	0.023401308	0.16	0.022078763	0.16	0.022949215	0.17	0.024104855	-1.39	-1.61	-1.77	-1.83	-1.83	-1.77
4	9	0	1	1	0			0.16	0.02	0	0.5	-1.8	0.25	0.022568021	0.2	0.024117945	0.17	0.023401308	0.16	0.022078763	0.16	0.022949215	0.17	0.024104855	-1.39	-1.61	-1.77	-1.83	-1.83	-1.77
4	9	0	1	1	1		1	0.16	0.02	0	0.5	-1.8	0.25	0.022568021	0.2	0.024117945	0.17	0.023401308	0.16	0.022078763	0.16	0.022949215	0.17	0.024104855	-1.39	-1.61	-1.77	-1.83	-1.83	-1.77
4	9	0	1	1	1		1	0.16	0.02	0	0.5	-1.8	0.25	0.022568021	0.2	0.024117945	0.17	0.023401308	0.16	0.022078763	0.16	0.022949215	0.17	0.024104855	-1.39	-1.61	-1.77	-1.83	-1.83	-1.77
4	10	0	1	1	0			0.25	0.24	0	1	-1.37	0.17	0.174469037	0.19	0.183676118	0.21	0.196172857	0.23	0.20900266	0.25	0.246180618	0.27	0.256241624	-1.77	-1.66	-1.56	-1.47	-1.39	-1.31
4	14	0	1	1	0			0.65	0.22	0	1.5	-0.43	0.57	0.171032613	0.67	0.181155866	0.71	0.189809981	0.7	0.211877498	0.66	0.220245102	0.59	0.205131291	-0.56	-0.4	-0.34	-0.36	-0.42	-0.53
4	14	0	1	1	0			0.65	0.22	0	1.5	-0.43	0.57	0.171032613	0.67	0.181155866	0.71	0.189809981	0.7	0.211877498	0.66	0.220245102	0.59	0.205131291	-0.56	-0.4	-0.34	-0.36	-0.42	-0.53
4	16	0	1	1	0			0.45	0.12	0	1	-0.79	0.52	0.127452655	0.61	0.118259016	0.62	0.116583556	0.57	0.123859363	0.48	0.125098447	0.35	0.113531331	-0.65	-0.49	-0.48	-0.56	-0.73	-1.05
4	16	0	1	0	1			0.45	0.12	0	1	-0.79	0.52	0.127452655	0.61	0.118259016	0.62	0.116583556	0.57	0.123859363	0.48	0.125098447	0.35	0.113531331	-0.65	-0.49	-0.48	-0.56	-0.73	-1.05
4	18	0	0	1	1			0	0	0	0		0	0	0	0	0	0	0	0	0	0	0	0
4	18	0	0	1	1			0	0	0	0		0	0	0	0	0	0	0	0	0	0	0	0
4		0	1	1	1
5	1	1	1	1	1	89	0	4.6	0.76	3	6.5	1.53	2.1	0.052859276	2.3	0.144287219	2.68	0.299055583	3.36	0.525135354	4.37	0.721567747	5.57	0.824463444	0.74	0.83	0.99	1.21	1.47	1.72
5	1	1	1	1	1	91	1	4.6	0.76	3	6.5	1.53	2.1	0.052859276	2.3	0.144287219	2.68	0.299055583	3.36	0.525135354	4.37	0.721567747	5.57	0.824463444	0.74	0.83	0.99	1.21	1.47	1.72
5	3	0	0	1	1	96	1	2.25	0.32	1.25	3.25	0.81	1.64	0.044776668	1.87	0.12150477	2.1	0.20389955	2.25	0.27722942	2.27	0.324477788	2.18	0.320009791	0.49	0.63	0.74	0.81	0.82	0.78
5	3	0	1	1	1	93	1	2.25	0.32	1.25	3.25	0.81	1.64	0.044776668	1.87	0.12150477	2.1	0.20389955	2.25	0.27722942	2.27	0.324477788	2.18	0.320009791	0.49	0.63	0.74	0.81	0.82	0.78
5	3	0	1	1	1	87	0	2.25	0.32	1.25	3.25	0.81	1.64	0.044776668	1.87	0.12150477	2.1	0.20389955	2.25	0.27722942	2.27	0.324477788	2.18	0.320009791	0.49	0.63	0.74	0.81	0.82	0.78
5	3	0	1	1	1	88	1	2.25	0.32	1.25	3.25	0.81	1.64	0.044776668	1.87	0.12150477	2.1	0.20389955	2.25	0.27722942	2.27	0.324477788	2.18	0.320009791	0.49	0.63	0.74	0.81	0.82	0.78
5	4	0	0	1	0	51	1	1.09	0.11	0.5	1.666666667	0.08	1.25	0.032725335	1.29	0.075242646	1.29	0.104714888	1.23	0.117331938	1.12	0.115863719	0.95	0.10265194	0.22	0.25	0.25	0.21	0.11	-0.05
5	4	0	1	1	0		1	1.09	0.11	0.5	1.666666667	0.08	1.25	0.032725335	1.29	0.075242646	1.29	0.104714888	1.23	0.117331938	1.12	0.115863719	0.95	0.10265194	0.22	0.25	0.25	0.21	0.11	-0.05
5	4	0	1	0	1	91	1	1.09	0.11	0.5	1.666666667	0.08	1.25	0.032725335	1.29	0.075242646	1.29	0.104714888	1.23	0.117331938	1.12	0.115863719	0.95	0.10265194	0.22	0.25	0.25	0.21	0.11	-0.05
5	4	0	1	0	1	85	1	1.09	0.11	0.5	1.666666667	0.08	1.25	0.032725335	1.29	0.075242646	1.29	0.104714888	1.23	0.117331938	1.12	0.115863719	0.95	0.10265194	0.22	0.25	0.25	0.21	0.11	-0.05
5	4	0	0	1	1	101	1	1.09	0.11	0.5	1.666666667	0.08	1.25	0.032725335	1.29	0.075242646	1.29	0.104714888	1.23	0.117331938	1.12	0.115863719	0.95	0.10265194	0.22	0.25	0.25	0.21	0.11	-0.05
5	4	0	1	1	1	85	1	1.09	0.11	0.5	1.666666667	0.08	1.25	0.032725335	1.29	0.075242646	1.29	0.104714888	1.23	0.117331938	1.12	0.115863719	0.95	0.10265194	0.22	0.25	0.25	0.21	0.11	-0.05
5	5	0	1	0	0	51	1	0.4	0.04	0	0.86	-0.91	1.14	0.023265019	0.97	0.045891214	0.77	0.057148082	0.58	0.056157466	0.43	0.045870856	0.32	0.034860758	0.13	-0.03	-0.26	-0.54	-0.84	-1.14
5	5	0	1	1	0		0	0.4	0.04	0	0.86	-0.91	1.14	0.023265019	0.97	0.045891214	0.77	0.057148082	0.58	0.056157466	0.43	0.045870856	0.32	0.034860758	0.13	-0.03	-0.26	-0.54	-0.84	-1.14
5	5	0	1	0	1	86	1	0.4	0.04	0	0.86	-0.91	1.14	0.023265019	0.97	0.045891214	0.77	0.057148082	0.58	0.056157466	0.43	0.045870856	0.32	0.034860758	0.13	-0.03	-0.26	-0.54	-0.84	-1.14
5	5	0	1	0	1	91	0	0.4	0.04	0	0.86	-0.91	1.14	0.023265019	0.97	0.045891214	0.77	0.057148082	0.58	0.056157466	0.43	0.045870856	0.32	0.034860758	0.13	-0.03	-0.26	-0.54	-0.84	-1.14
5	5	0	1	0	1	72	0	0.4	0.04	0	0.86	-0.91	1.14	0.023265019	0.97	0.045891214	0.77	0.057148082	0.58	0.056157466	0.43	0.045870856	0.32	0.034860758	0.13	-0.03	-0.26	-0.54	-0.84	-1.14
5	5	0	1	1	1	91	1	0.4	0.04	0	0.86	-0.91	1.14	0.023265019	0.97	0.045891214	0.77	0.057148082	0.58	0.056157466	0.43	0.045870856	0.32	0.034860758	0.13	-0.03	-0.26	-0.54	-0.84	-1.14
5	5	0	1	1	1	87	1	0.4	0.04	0	0.86	-0.91	1.14	0.023265019	0.97	0.045891214	0.77	0.057148082	0.58	0.056157466	0.43	0.045870856	0.32	0.034860758	0.13	-0.03	-0.26	-0.54	-0.84	-1.14
5	6	0	0	1	0		1	0.21	0.02	0	0.5	-1.56	0.25	0.013568726	0.27	0.017161739	0.26	0.019007519	0.24	0.01779921	0.21	0.017130462	0.19	0.015333651	-1.39	-1.31	-1.35	-1.43	-1.56	-1.66
5	6	0	1	1	0		1	0.21	0.02	0	0.5	-1.56	0.25	0.013568726	0.27	0.017161739	0.26	0.019007519	0.24	0.01779921	0.21	0.017130462	0.19	0.015333651	-1.39	-1.31	-1.35	-1.43	-1.56	-1.66
5	6	0	1	1	0		1	0.21	0.02	0	0.5	-1.56	0.25	0.013568726	0.27	0.017161739	0.26	0.019007519	0.24	0.01779921	0.21	0.017130462	0.19	0.015333651	-1.39	-1.31	-1.35	-1.43	-1.56	-1.66
5	6	0	1	1	0		0	0.21	0.02	0	0.5	-1.56	0.25	0.013568726	0.27	0.017161739	0.26	0.019007519	0.24	0.01779921	0.21	0.017130462	0.19	0.015333651	-1.39	-1.31	-1.35	-1.43	-1.56	-1.66
5	6	0	1	1	0		0	0.21	0.02	0	0.5	-1.56	0.25	0.013568726	0.27	0.017161739	0.26	0.019007519	0.24	0.01779921	0.21	0.017130462	0.19	0.015333651	-1.39	-1.31	-1.35	-1.43	-1.56	-1.66
5	6	0	1	0	1	89	1	0.21	0.02	0	0.5	-1.56	0.25	0.013568726	0.27	0.017161739	0.26	0.019007519	0.24	0.01779921	0.21	0.017130462	0.19	0.015333651	-1.39	-1.31	-1.35	-1.43	-1.56	-1.66
5	6	0	1	0	1	97	1	0.21	0.02	0	0.5	-1.56	0.25	0.013568726	0.27	0.017161739	0.26	0.019007519	0.24	0.01779921	0.21	0.017130462	0.19	0.015333651	-1.39	-1.31	-1.35	-1.43	-1.56	-1.66
5	6	0	1	1	1		1	0.21	0.02	0	0.5	-1.56	0.25	0.013568726	0.27	0.017161739	0.26	0.019007519	0.24	0.01779921	0.21	0.017130462	0.19	0.015333651	-1.39	-1.31	-1.35	-1.43	-1.56	-1.66
5	7	0	1	0	1	92	1	0.22	0.2	0	1	-1.51	0.66	0.404939334	0.42	0.34910466	0.33	0.282707271	0.27	0.258449845	0.23	0.212128323	0.2	0.185417542	-0.42	-0.87	-1.11	-1.31	-1.47	-1.61
5	8	0	1	0	1	90	1	0.24	0.22	0	1	-1.42	0.81	0.385016812	0.51	0.399512261	0.36	0.306229623	0.29	0.260990099	0.25	0.226748665	0.22	0.199163906	-0.21	-0.67	-1.02	-1.24	-1.39	-1.51
5	9	0	1	1	0	40	1	0.32	0.27	0	1	-1.15	0.28	0.233273887	0.34	0.280306071	0.37	0.29760476	0.37	0.30170096	0.33	0.27149815	0.26	0.227816532	-1.27	-1.08	-0.99	-0.99	-1.11	-1.35
5	12	0	1	1			0	0	0	0	0		0	0	0	0	0	0	0	0	0	0	0	0
5	12	0	1	1			1	0	0	0	0		0	0	0	0	0	0	0	0	0	0	0	0
6	1	1	0	1	1	86.41369863	0	8.7	1.46	7	11	2.16	7.08	0.07620118	7.21	0.209334523	7.43	0.414968857	7.82	0.741889699	8.51	1.310781388	9.63	1.947585149	1.96	1.98	2.01	2.06	2.14	2.26
6	3	0	1	0	1	87.55068493	0	2.04	0.11	1.43	2.71	0.71	0.64	0.027269199	1	0.058689701	1.35	0.080668406	1.69	0.095868388	1.99	0.115192384	2.22	0.123741288	-0.45	0	0.3	0.52	0.69	0.8
6	3	0	0	1	1	90	1	2.04	0.11	1.43	2.71	0.71	0.64	0.027269199	1	0.058689701	1.35	0.080668406	1.69	0.095868388	1.99	0.115192384	2.22	0.123741288	-0.45	0	0.3	0.52	0.69	0.8
6	3	0	0	1	1	85.67671233	1	2.04	0.11	1.43	2.71	0.71	0.64	0.027269199	1	0.058689701	1.35	0.080668406	1.69	0.095868388	1.99	0.115192384	2.22	0.123741288	-0.45	0	0.3	0.52	0.69	0.8
6	3	0	0	1	1	55.04109589	1	2.04	0.11	1.43	2.71	0.71	0.64	0.027269199	1	0.058689701	1.35	0.080668406	1.69	0.095868388	1.99	0.115192384	2.22	0.123741288	-0.45	0	0.3	0.52	0.69	0.8
6	3	0	0	1	1	95.72876712	1	2.04	0.11	1.43	2.71	0.71	0.64	0.027269199	1	0.058689701	1.35	0.080668406	1.69	0.095868388	1.99	0.115192384	2.22	0.123741288	-0.45	0	0.3	0.52	0.69	0.8
6	3	0	0	1	1	70.80547945	1	2.04	0.11	1.43	2.71	0.71	0.64	0.027269199	1	0.058689701	1.35	0.080668406	1.69	0.095868388	1.99	0.115192384	2.22	0.123741288	-0.45	0	0.3	0.52	0.69	0.8
6	3	0	1	1	1	72.50684932	0	2.04	0.11	1.43	2.71	0.71	0.64	0.027269199	1	0.058689701	1.35	0.080668406	1.69	0.095868388	1.99	0.115192384	2.22	0.123741288	-0.45	0	0.3	0.52	0.69	0.8
6	4	0	1	1	0		1	1.54	0.42	0.33	3	0.43	1.84	0.140945907	1.61	0.312056618	1.54	0.383939477	1.55	0.403324772	1.55	0.415164822	1.48	0.408323471	0.61	0.48	0.43	0.44	0.44	0.39
6	4	0	1	0	1	89.55890411	1	1.54	0.42	0.33	3	0.43	1.84	0.140945907	1.61	0.312056618	1.54	0.383939477	1.55	0.403324772	1.55	0.415164822	1.48	0.408323471	0.61	0.48	0.43	0.44	0.44	0.39
6	4	0	1	1	1	89	1	1.54	0.42	0.33	3	0.43	1.84	0.140945907	1.61	0.312056618	1.54	0.383939477	1.55	0.403324772	1.55	0.415164822	1.48	0.408323471	0.61	0.48	0.43	0.44	0.44	0.39
6	5	0	0	1	0		1	0.97	0.11	0.33	1.67	-0.03	1.37	0.035562844	1.36	0.088493914	1.29	0.125597868	1.17	0.130021866	1.01	0.117544721	0.83	0.10270639	0.31	0.31	0.25	0.16	0.01	-0.19
6	5	0	1	1	0		0	0.97	0.11	0.33	1.67	-0.03	1.37	0.035562844	1.36	0.088493914	1.29	0.125597868	1.17	0.130021866	1.01	0.117544721	0.83	0.10270639	0.31	0.31	0.25	0.16	0.01	-0.19
6	5	0	1	1	0		1	0.97	0.11	0.33	1.67	-0.03	1.37	0.035562844	1.36	0.088493914	1.29	0.125597868	1.17	0.130021866	1.01	0.117544721	0.83	0.10270639	0.31	0.31	0.25	0.16	0.01	-0.19
6	5	0	1	1	0		1	0.97	0.11	0.33	1.67	-0.03	1.37	0.035562844	1.36	0.088493914	1.29	0.125597868	1.17	0.130021866	1.01	0.117544721	0.83	0.10270639	0.31	0.31	0.25	0.16	0.01	-0.19
6	5	0	1	1	0		1	0.97	0.11	0.33	1.67	-0.03	1.37	0.035562844	1.36	0.088493914	1.29	0.125597868	1.17	0.130021866	1.01	0.117544721	0.83	0.10270639	0.31	0.31	0.25	0.16	0.01	-0.19
6	5	0	1	1	0		1	0.97	0.11	0.33	1.67	-0.03	1.37	0.035562844	1.36	0.088493914	1.29	0.125597868	1.17	0.130021866	1.01	0.117544721	0.83	0.10270639	0.31	0.31	0.25	0.16	0.01	-0.19
6	6	0	1	0	0		1	0.44	0.04	0.13	0.88	-0.82	1.12	0.019324429	0.97	0.041867106	0.79	0.053625113	0.61	0.052521652	0.47	0.043126855	0.36	0.03418505	0.11	-0.03	-0.24	-0.49	-0.76	-1.02
6	6	0	1	0	0		1	0.44	0.04	0.13	0.88	-0.82	1.12	0.019324429	0.97	0.041867106	0.79	0.053625113	0.61	0.052521652	0.47	0.043126855	0.36	0.03418505	0.11	-0.03	-0.24	-0.49	-0.76	-1.02
6	6	0	1	0	0		1	0.44	0.04	0.13	0.88	-0.82	1.12	0.019324429	0.97	0.041867106	0.79	0.053625113	0.61	0.052521652	0.47	0.043126855	0.36	0.03418505	0.11	-0.03	-0.24	-0.49	-0.76	-1.02
6	6	0	0	1	0		1	0.44	0.04	0.13	0.88	-0.82	1.12	0.019324429	0.97	0.041867106	0.79	0.053625113	0.61	0.052521652	0.47	0.043126855	0.36	0.03418505	0.11	-0.03	-0.24	-0.49	-0.76	-1.02
6	6	0	1	0	1	92	1	0.44	0.04	0.13	0.88	-0.82	1.12	0.019324429	0.97	0.041867106	0.79	0.053625113	0.61	0.052521652	0.47	0.043126855	0.36	0.03418505	0.11	-0.03	-0.24	-0.49	-0.76	-1.02
6	6	0	1	0	1	87	1	0.44	0.04	0.13	0.88	-0.82	1.12	0.019324429	0.97	0.041867106	0.79	0.053625113	0.61	0.052521652	0.47	0.043126855	0.36	0.03418505	0.11	-0.03	-0.24	-0.49	-0.76	-1.02
6	6	0	0	1	1	96	1	0.44	0.04	0.13	0.88	-0.82	1.12	0.019324429	0.97	0.041867106	0.79	0.053625113	0.61	0.052521652	0.47	0.043126855	0.36	0.03418505	0.11	-0.03	-0.24	-0.49	-0.76	-1.02
6	6	0	1	1	1	52	0	0.44	0.04	0.13	0.88	-0.82	1.12	0.019324429	0.97	0.041867106	0.79	0.053625113	0.61	0.052521652	0.47	0.043126855	0.36	0.03418505	0.11	-0.03	-0.24	-0.49	-0.76	-1.02
6	7	0	1	0	0			0.27	0.02	0	0.56	-1.32	0.28	0.015234886	0.35	0.018958774	0.35	0.020741234	0.32	0.020373301	0.28	0.019243467	0.22	0.016872848	-1.27	-1.05	-1.05	-1.14	-1.27	-1.51
6	7	0	0	1	0			0.27	0.02	0	0.56	-1.32	0.28	0.015234886	0.35	0.018958774	0.35	0.020741234	0.32	0.020373301	0.28	0.019243467	0.22	0.016872848	-1.27	-1.05	-1.05	-1.14	-1.27	-1.51
6	7	0	0	0	1	85		0.27	0.02	0	0.56	-1.32	0.28	0.015234886	0.35	0.018958774	0.35	0.020741234	0.32	0.020373301	0.28	0.019243467	0.22	0.016872848	-1.27	-1.05	-1.05	-1.14	-1.27	-1.51
6	7	0	0	0	1	42		0.27	0.02	0	0.56	-1.32	0.28	0.015234886	0.35	0.018958774	0.35	0.020741234	0.32	0.020373301	0.28	0.019243467	0.22	0.016872848	-1.27	-1.05	-1.05	-1.14	-1.27	-1.51
6	7	0	1	0	1	89	1	0.27	0.02	0	0.56	-1.32	0.28	0.015234886	0.35	0.018958774	0.35	0.020741234	0.32	0.020373301	0.28	0.019243467	0.22	0.016872848	-1.27	-1.05	-1.05	-1.14	-1.27	-1.51
6	7	0	1	0	1	88		0.27	0.02	0	0.56	-1.32	0.28	0.015234886	0.35	0.018958774	0.35	0.020741234	0.32	0.020373301	0.28	0.019243467	0.22	0.016872848	-1.27	-1.05	-1.05	-1.14	-1.27	-1.51
6	7	0	1	0	1	87		0.27	0.02	0	0.56	-1.32	0.28	0.015234886	0.35	0.018958774	0.35	0.020741234	0.32	0.020373301	0.28	0.019243467	0.22	0.016872848	-1.27	-1.05	-1.05	-1.14	-1.27	-1.51
6	7	0	0	1	1	75		0.27	0.02	0	0.56	-1.32	0.28	0.015234886	0.35	0.018958774	0.35	0.020741234	0.32	0.020373301	0.28	0.019243467	0.22	0.016872848	-1.27	-1.05	-1.05	-1.14	-1.27	-1.51
6	7	0	1	1	1	82		0.27	0.02	0	0.56	-1.32	0.28	0.015234886	0.35	0.018958774	0.35	0.020741234	0.32	0.020373301	0.28	0.019243467	0.22	0.016872848	-1.27	-1.05	-1.05	-1.14	-1.27	-1.51
6	8	0	0	1	1	87		0.16	0.15	0	1	-1.83	1.91	1.056982088	0.8	0.655240524	0.43	0.410663776	0.27	0.256772237	0.17	0.172311591	0.12	0.11500286	0.65	-0.22	-0.84	-1.31	-1.77	-2.12
6	9	0	1	0	0			0.09	0.02	0	0.25	-2.41	0.28	0.018909401	0.23	0.027265704	0.17	0.028246974	0.13	0.023226272	0.09	0.017739274	0.07	0.014013496	-1.27	-1.47	-1.77	-2.04	-2.41	-2.66
6	9	0	0	1	0			0.09	0.02	0	0.25	-2.41	0.28	0.018909401	0.23	0.027265704	0.17	0.028246974	0.13	0.023226272	0.09	0.017739274	0.07	0.014013496	-1.27	-1.47	-1.77	-2.04	-2.41	-2.66
6	9	0	0	1	0			0.09	0.02	0	0.25	-2.41	0.28	0.018909401	0.23	0.027265704	0.17	0.028246974	0.13	0.023226272	0.09	0.017739274	0.07	0.014013496	-1.27	-1.47	-1.77	-2.04	-2.41	-2.66
6	9	0	0	1	0			0.09	0.02	0	0.25	-2.41	0.28	0.018909401	0.23	0.027265704	0.17	0.028246974	0.13	0.023226272	0.09	0.017739274	0.07	0.014013496	-1.27	-1.47	-1.77	-2.04	-2.41	-2.66
6	10	0	0	1	0			0.08	0.07	0	1	-2.51	0.18	0.150285389	0.19	0.150727063	0.17	0.143281438	0.13	0.115028743	0.09	0.079356326	0.05	0.047324692	-1.71	-1.66	-1.77	-2.04	-2.41	-3
6	12	0	0	1	0			0	0	0	0		0	0	0	0	0	0	0	0	0	0	0	0
